# Supplementary material for: Integrated analysis reveals FLI1 regulates the tumor immune microenvironment via its cell-type-specific expression and transcriptional regulation of distinct target genes of immune cells in breast cancer
Source: BMC Genomics. 2024 Mar 6;25:250. doi: 10.1186/s12864-024-10174-9 (PMC10916124; doi:10.1186/s12864-024-10174-9)
Supplement: Supplementary file 1 — Additional file 1. [file 12864_2024_10174_MOESM1_ESM.xlsx]

## Sheet: Supplementary Tables
Supplementary Tables	Description
Supplementary Table 1	Genetic proxies for gene FLI1 (P<5e-8)
Supplementary Table 2	Summary-based Mendelian randomization (SMR) analysis from blood FLI1 gene expression to BRCA
Supplementary Table 3	SMR analysis from blood DNA methylation to BRCA
Supplementary Table 4	SMR analysis from blood DNA methylation to FLI1 gene expression
Supplementary Table 5	The posistive DNA methylation probes information
Supplementary Table 6	The 468 downstream genes targeted by FLI1
Supplementary Table 7	The expression correlation between FLI1 and biomarkers of immune cells
Supplementary Table 8	FLI1and its 103 potential upstream miRNAs
Supplementary Table 9	The expression correlation between FLI1 and upstream miRNAs
Supplementary Table 10	The 77 LncRNA candidates of hsa-miR-324-5p
Supplementary Table 11	The expression correlation between LncRNAs and miRNAs or FLI1
Supplementary Table 12	The sample information of scRNA-seq data used in this study

## Sheet: Supplementary Table 1
Supplementary Table 1	Genetic proxies for gene FLI1 (p<5E-8)
Abbreviations: SNP, Single Nucleotide Polymorphism. A1,Effect allele. A2,Other allele. Freq,Effect allele frequency. b,Effect size. SE,Standard error. p,p-value.
Gene	SNP	A1	A2	Freq	Probe	Probe_Chr		b	SE	p
ENSG00000151702	rs531106	C	T	0.4484	ENSG00000151702	11		-0.0675524	0.00799323	2.8832e-17
ENSG00000151702	rs2250322	C	T	0.439996	ENSG00000151702	11		-0.0655124	0.00800944	2.8526e-16
ENSG00000151702	rs630797	C	G	0.432775	ENSG00000151702	11		-0.065161	0.00802396	4.63119e-16
ENSG00000151702	rs687326	C	A	0.441862	ENSG00000151702	11		-0.0641969	0.00799105	9.4653e-16
ENSG00000151702	rs504760	G	A	0.356858	ENSG00000151702	11		-0.0664629	0.00828446	1.0353e-15
ENSG00000151702	rs2155549	C	T	0.355049	ENSG00000151702	11		-0.0660646	0.00829311	1.6363e-15
ENSG00000151702	rs549941	C	A	0.355679	ENSG00000151702	11		-0.0657043	0.00830522	2.54921e-15
ENSG00000151702	rs550621	T	A	0.35566	ENSG00000151702	11		-0.0656462	0.00830523	2.69661e-15
ENSG00000151702	rs636312	C	G	0.354684	ENSG00000151702	11		-0.0654335	0.00831029	3.44029e-15
ENSG00000151702	rs500081	T	G	0.355143	ENSG00000151702	11		-0.0652189	0.00829272	3.7028e-15
ENSG00000151702	rs630639	T	C	0.326957	ENSG00000151702	11		-0.0664398	0.00850549	5.65561e-15
ENSG00000151702	rs613470	T	C	0.317537	ENSG00000151702	11		-0.0669912	0.00859831	6.63758e-15
ENSG00000151702	rs615779	A	T	0.327458	ENSG00000151702	11		-0.0662142	0.00851783	7.62861e-15
ENSG00000151702	rs582825	G	A	0.318808	ENSG00000151702	11		-0.0662665	0.00853158	8.02402e-15
ENSG00000151702	rs656972	G	A	0.327292	ENSG00000151702	11		-0.0657178	0.00847468	8.86218e-15
ENSG00000151702	rs519036	G	A	0.316428	ENSG00000151702	11		-0.0666497	0.00859486	8.86222e-15
ENSG00000151702	rs535650	A	G	0.430663	ENSG00000151702	11		-0.0620606	0.00801485	9.69452e-15
ENSG00000151702	rs35949466	A	C	0.281847	ENSG00000151702	11		-0.0738805	0.00954183	9.72511e-15
ENSG00000151702	rs475952	A	G	0.327376	ENSG00000151702	11		-0.0654908	0.00847273	1.0789e-14
ENSG00000151702	rs643037	C	T	0.325508	ENSG00000151702	11		-0.0658675	0.00853117	1.156e-14
ENSG00000151702	rs559577	G	A	0.327395	ENSG00000151702	11		-0.0654069	0.00847285	1.167e-14
ENSG00000151702	rs35347644	T	C	0.297868	ENSG00000151702	11		-0.0750241	0.00972091	1.1835e-14
ENSG00000151702	rs559573	G	A	0.327414	ENSG00000151702	11		-0.0653721	0.00847251	1.2023e-14
ENSG00000151702	rs651213	A	T	0.31828	ENSG00000151702	11		-0.0655384	0.00853564	1.6134e-14
ENSG00000151702	rs654788	A	G	0.318336	ENSG00000151702	11		-0.0655072	0.00853514	1.65421e-14
ENSG00000151702	rs681296	G	C	0.318827	ENSG00000151702	11		-0.0654207	0.00853187	1.7497e-14
ENSG00000151702	rs619255	A	G	0.318242	ENSG00000151702	11		-0.0654041	0.00853594	1.8277e-14
ENSG00000151702	rs672052	A	G	0.327276	ENSG00000151702	11		-0.0647347	0.00845829	1.95729e-14
ENSG00000151702	rs645601	G	C	0.31911	ENSG00000151702	11		-0.0651711	0.00852981	2.1655e-14
ENSG00000151702	rs496501	T	C	0.318789	ENSG00000151702	11		-0.065163	0.00853209	2.2165e-14
ENSG00000151702	rs680785	A	G	0.318808	ENSG00000151702	11		-0.0650785	0.00853197	2.39159e-14
ENSG00000151702	rs579355	T	C	0.31837	ENSG00000151702	11		-0.0649631	0.00851952	2.43661e-14
ENSG00000151702	rs617954	G	A	0.318808	ENSG00000151702	11		-0.0650461	0.00853198	2.4631e-14
ENSG00000151702	rs665928	A	T	0.318789	ENSG00000151702	11		-0.0650259	0.00853201	2.50939e-14
ENSG00000151702	rs600094	T	G	0.318827	ENSG00000151702	11		-0.0649557	0.00853198	2.67389e-14
ENSG00000151702	rs654344	G	C	0.318827	ENSG00000151702	11		-0.0648739	0.00853178	2.8756e-14
ENSG00000151702	rs578189	C	T	0.318708	ENSG00000151702	11		-0.0647525	0.00851716	2.90239e-14
ENSG00000151702	rs546207	C	T	0.318775	ENSG00000151702	11		-0.0648141	0.00853265	3.0542e-14
ENSG00000151702	rs616781	A	G	0.318827	ENSG00000151702	11		-0.0647147	0.00853193	3.3249e-14
ENSG00000151702	rs680916	T	A	0.318745	ENSG00000151702	11		-0.0646852	0.00853277	3.43432e-14
ENSG00000151702	rs522331	C	T	0.318839	ENSG00000151702	11		-0.0646537	0.00853199	3.51461e-14
ENSG00000151702	rs549809	T	C	0.318708	ENSG00000151702	11		-0.0645162	0.00851721	3.59679e-14
ENSG00000151702	rs618119	A	C	0.318808	ENSG00000151702	11		-0.0646127	0.00853198	3.647e-14
ENSG00000151702	rs632870	G	C	0.318789	ENSG00000151702	11		-0.0646111	0.00853223	3.65832e-14
ENSG00000151702	rs654169	A	G	0.269248	ENSG00000151702	11		-0.0681148	0.00899514	3.6639e-14
ENSG00000151702	rs1787971	G	C	0.31877	ENSG00000151702	11		-0.0645687	0.00853248	3.80771e-14
ENSG00000151702	rs682695	A	C	0.318751	ENSG00000151702	11		-0.0645518	0.00853251	3.86671e-14
ENSG00000151702	rs633305	A	C	0.31877	ENSG00000151702	11		-0.0645466	0.00853226	3.87858e-14
ENSG00000151702	rs614802	G	A	0.315277	ENSG00000151702	11		-0.0647388	0.00855812	3.89058e-14
ENSG00000151702	rs571856	C	T	0.269201	ENSG00000151702	11		-0.0679607	0.0089957	4.195e-14
ENSG00000151702	rs631297	G	T	0.319204	ENSG00000151702	11		-0.0643912	0.00852932	4.37269e-14
ENSG00000151702	rs1148066	T	G	0.318576	ENSG00000151702	11		-0.0643022	0.00851843	4.39961e-14
ENSG00000151702	rs611307	T	C	0.318213	ENSG00000151702	11		-0.0638779	0.00852115	6.55941e-14
ENSG00000151702	rs612282	A	G	0.318896	ENSG00000151702	11		-0.0633596	0.00853189	1.1176e-13
ENSG00000151702	rs524839	G	A	0.35057	ENSG00000151702	11		-0.0618852	0.00837826	1.50861e-13
ENSG00000151702	rs613537	T	C	0.310763	ENSG00000151702	11		-0.0637721	0.00863793	1.5499e-13
ENSG00000151702	rs648193	T	C	0.317543	ENSG00000151702	11		-0.0626379	0.0085261	2.0331e-13
ENSG00000151702	rs608764	A	C	0.316886	ENSG00000151702	11		-0.0626138	0.00854842	2.39611e-13
ENSG00000151702	rs607844	A	G	0.317709	ENSG00000151702	11		-0.0628263	0.00858635	2.53581e-13
ENSG00000151702	rs626170	A	G	0.317856	ENSG00000151702	11		-0.0622608	0.00853988	3.08579e-13
ENSG00000151702	rs592491	G	A	0.318034	ENSG00000151702	11		-0.062487	0.00858432	3.3581e-13
ENSG00000151702	rs594287	C	T	0.317919	ENSG00000151702	11		-0.0624587	0.00858515	3.4591e-13
ENSG00000151702	rs531236	G	C	0.316691	ENSG00000151702	11		-0.0620287	0.00854885	3.99291e-13
ENSG00000151702	rs587862	G	A	0.290673	ENSG00000151702	11		0.0632044	0.00875772	5.31469e-13
ENSG00000151702	rs680952	T	G	0.316697	ENSG00000151702	11		-0.0613793	0.00853249	6.3105e-13
ENSG00000151702	rs1236176	A	T	0.292341	ENSG00000151702	11		0.0625716	0.00874296	8.25823e-13
ENSG00000151702	rs615671	A	G	0.291668	ENSG00000151702	11		0.0623373	0.00873291	9.45612e-13
ENSG00000151702	rs34839878	T	A	0.328679	ENSG00000151702	11		-0.0666653	0.0093739	1.1454e-12
ENSG00000151702	rs598657	C	A	0.204775	ENSG00000151702	11		-0.0686829	0.00988812	3.7579e-12
ENSG00000151702	rs11221468	T	G	0.423485	ENSG00000151702	11		0.0551509	0.00803386	6.65837e-12
ENSG00000151702	rs510955	A	G	0.141948	ENSG00000151702	11		-0.0775734	0.0114567	1.279e-11
ENSG00000151702	rs684150	T	C	0.472292	ENSG00000151702	11		-0.0534507	0.00796631	1.9516e-11
ENSG00000151702	rs587415	A	G	0.194323	ENSG00000151702	11		-0.0660364	0.0101044	6.344e-11
ENSG00000151702	rs10488705	C	T	0.435033	ENSG00000151702	11		0.0514138	0.00800913	1.3681e-10
ENSG00000151702	rs606707	T	C	0.472638	ENSG00000151702	11		-0.0510345	0.00795203	1.3826e-10
ENSG00000151702	rs607703	T	C	0.481428	ENSG00000151702	11		-0.0510032	0.00795981	1.4783e-10
ENSG00000151702	rs3016776	T	C	0.478579	ENSG00000151702	11		-0.0504905	0.00794726	2.1088e-10
ENSG00000151702	rs605093	T	G	0.478785	ENSG00000151702	11		-0.0504881	0.00794712	2.1116e-10
ENSG00000151702	rs586482	T	C	0.261557	ENSG00000151702	11		0.0568275	0.00903371	3.1624e-10
ENSG00000151702	rs590520	T	C	0.265324	ENSG00000151702	11		0.0551534	0.00899231	8.60201e-10
ENSG00000151702	rs531894	C	T	0.438099	ENSG00000151702	11		-0.0485881	0.00801626	1.3511e-09
ENSG00000151702	rs584577	G	A	0.438307	ENSG00000151702	11		-0.0484167	0.008016	1.54111e-09
ENSG00000151702	rs601986	T	C	0.42532	ENSG00000151702	11		-0.0485098	0.008045	1.6416e-09
ENSG00000151702	rs631647	T	C	0.439548	ENSG00000151702	11		-0.047952	0.00799919	2.0399e-09
ENSG00000151702	rs603962	T	A	0.264099	ENSG00000151702	11		0.0539864	0.00902271	2.1853e-09
ENSG00000151702	rs667789	C	T	0.424622	ENSG00000151702	11		-0.0478176	0.00804713	2.8122e-09
ENSG00000151702	rs664720	T	C	0.110456	ENSG00000151702	11		-0.0786516	0.0132615	3.0146e-09
ENSG00000151702	rs672149	G	T	0.425915	ENSG00000151702	11		-0.047527	0.00804424	3.4587e-09
ENSG00000151702	rs4937376	T	C	0.411533	ENSG00000151702	11		0.0466033	0.00815455	1.097e-08
ENSG00000151702	rs654484	A	G	0.414439	ENSG00000151702	11		-0.0461194	0.0080747	1.1192e-08
ENSG00000151702	rs626655	A	G	0.408725	ENSG00000151702	11		-0.0461944	0.00809208	1.1391e-08
ENSG00000151702	rs644515	A	G	0.42577	ENSG00000151702	11		-0.0455724	0.00804455	1.4702e-08
ENSG00000151702	rs583642	T	C	0.427	ENSG00000151702	11		-0.0455428	0.00804159	1.484e-08
ENSG00000151702	rs2284786	G	A	0.548386	ENSG00000151702	11		-0.045166	0.00797817	1.5032e-08
ENSG00000151702	rs640046	A	G	0.41439	ENSG00000151702	11		-0.0448113	0.00806017	2.7039e-08
ENSG00000151702	rs694129	T	G	0.31121	ENSG00000151702	11		0.0472488	0.00857728	3.617e-08

## Sheet: Supplementary Table 2
Supplementary Table 2	Summary-based Mendelian randomization (SMR) analysis from blood FLI1 gene expression to BRCA
Abbreviations: SNP, Single Nucleotide Polymorphism. A1,Effect allele. A2,Other allele. Freq,Effect allele frequency. b,Effect size. SE,Standard error. p,p-value.
probeID	ProbeChr	Gene	Probe_bp	topSNP	topSNP_chr	topSNP_bp	A1	A2	Freq	b_GWAS	se_GWAS	p_GWAS	b_eQTL	se_eQTL	p_eQTL	b_SMR	se_SMR	p_SMR	p_HEIDI	nsnp_HEIDI
ENSG00000151702	11	ENSG00000151702	128619103	rs531106	11	128670308	C	T	0.525794	0.0264718	0.0123714	0.0323735	-0.0675524	0.00799323	2.8832e-17	-0.391871	0.188917	0.0380511	0.574157	9

## Sheet: Supplementary Table 3
Supplementary Table 3	SMR analysis from blood DNA methylation to BRCA
Abbreviations: SNP, Single Nucleotide Polymorphism. A1,Effect allele. A2,Other allele. Freq,Effect allele frequency. b,Effect size. SE,Standard error. p,p-value.
probeID	ProbeChr	Gene	Probe_bp	topSNP	topSNP_chr	topSNP_bp	A1	A2	Freq	b_GWAS	se_GWAS	p_GWAS	b_eQTL	se_eQTL	p_eQTL	b_SMR	se_SMR	p_SMR	p_HEIDI	nsnp_HEIDI
cg04002235	11		128560443	rs695113	11	128562098	C	T	0.339286	0.0124434	0.0130187	0.339165	0.896672	0.0309225	7.09615e-185	0.0138773	0.0145268	0.339431	0.0286776	9
cg02677035	11		128592094	rs619225	11	128628470	T	C	0.0664683	-0.0270813	0.0174469	0.12061	-1.13374	0.0528744	5.40827e-102	0.0238867	0.0154291	0.121583	0.00088677	7
cg20374917	11		128603874	rs3016776	11	128606508	T	C	0.375	0.00271898	0.012316	0.825274	-0.626259	0.0315281	8.42184e-88	-0.00434162	0.0196672	0.825284	0.812095	18
cg13488811	11		128685313	rs611307	11	128669820	T	C	0.242063	0.0202753	0.0130349	0.119836	0.785749	0.0309155	1.67711e-142	0.0258038	0.0166202	0.120529	0.7984	9
cg17297696	11		128693677	rs611307	11	128669820	T	C	0.242063	0.0202753	0.0130349	0.119836	-0.204175	0.0345505	3.43223e-09	-0.0993035	0.0660163	0.132523	0.828175	6
cg03340701	11		128693801	rs611307	11	128669820	T	C	0.242063	0.0202753	0.0130349	0.119836	-0.283677	0.034588	2.37212e-16	-0.0714732	0.0467689	0.126458	0.561366	8
cg15509024	11		128693961	rs611307	11	128669820	T	C	0.242063	0.0202753	0.0130349	0.119836	-0.491498	0.0337154	3.88545e-48	-0.0412521	0.0266713	0.12194	0.64201	8
cg13019868	11		128694101	rs531106	11	128670308	C	T	0.525794	0.0264718	0.0123714	0.0323735	-0.371719	0.0319312	2.54292e-31	-0.0712145	0.0338391	0.0353347	0.336777	9
cg16777618	11		128694184	rs531106	11	128670308	C	T	0.525794	0.0264718	0.0123714	0.0323735	-0.406547	0.0319021	3.38429e-37	-0.0651137	0.0308564	0.0348396	0.341309	9
cg09813060	11		128694245	rs531106	11	128670308	C	T	0.525794	0.0264718	0.0123714	0.0323735	-0.457934	0.0317376	3.41218e-47	-0.057807	0.0273111	0.034293	0.377914	9
cg20933297	11		128694388	rs531106	11	128670308	C	T	0.525794	0.0264718	0.0123714	0.0323735	-0.388439	0.0319888	6.25244e-34	-0.0681492	0.0323397	0.0350924	0.394533	9
cg09971562	11		128694679	rs630797	11	128679211	C	G	0.41369	0.02521	0.0124174	0.0423341	-0.401253	0.0321635	1.01659e-35	-0.0628282	0.0313537	0.0450856	0.891672	11
cg03898448	11		128694915	rs630797	11	128679211	C	G	0.41369	0.02521	0.0124174	0.0423341	-0.315709	0.0324142	2.03895e-22	-0.079852	0.0401772	0.0468673	0.835295	11

## Sheet: Supplementary Table 4
Supplementary Table 4	SMR analysis from blood DNA methylation to FLI1 gene expression
Abbreviations: SNP, Single Nucleotide Polymorphism. A1,Effect allele. A2,Other allele. Freq,Effect allele frequency. b,Effect size. SE,Standard error. p,p-value.
Expo_ID	Expo_Chr	Expo_Gene	Expo_bp	Outco_ID	Outco_Chr	Outco_Gene	Outco_bp	topSNP	topSNP_chr	topSNP_bp	A1	A2	Freq	b_Outco	se_Outco	p_Outco	b_Expo	se_Expo	p_Expo	b_SMR	se_SMR	p_SMR	p_HEIDI	nsnp_HEIDI	FDR
cg04002235	11	FLI1	128560443	ENSG00000151702	11	ENSG00000151702	128619103	rs694129	11	128630171	T	G	0.313492	0.0472488	0.00857728	3.62e-08	-0.193674	0.034932	2.95e-08	-0.24396	0.0624302	9.32e-05			9.32e-05
cg02677035	11	FLI1	128592094	ENSG00000151702	11	ENSG00000151702	128619103	rs694129	11	128630171	T	G	0.313492	0.0472488	0.00857728	3.62e-08	-0.352175	0.0351494	1.25e-23	-0.134163	0.0277934	1.39e-06	0.0386531	4	1.62e-06
cg20374917	11	FLI1	128603874	ENSG00000151702	11	ENSG00000151702	128619103	rs3016776	11	128606508	T	C	0.375	-0.0504905	0.00794725	2.11e-10	-0.626259	0.0315281	8.42e-88	0.0806224	0.0133233	1.44e-09	0.00341276	4	2.01e-09
cg13488811	11	FLI1	128685313	ENSG00000151702	11	ENSG00000151702	128619103	rs611307	11	128669820	T	C	0.242063	-0.0638779	0.00852114	6.56e-14	0.785749	0.0309155	1.68e-142	-0.0812956	0.0113065	6.47e-13	0.0203922	8	4.53e-12
cg17297696	11	FLI1	128693677	ENSG00000151702	11	ENSG00000151702	128619103	rs611307	11	128669820	T	C	0.242063	-0.0638779	0.00852114	6.56e-14	-0.204175	0.0345505	3.43e-09	0.312859	0.0674138	3.47e-06	0.184589	7	3.74e-06
cg03340701	11	FLI1	128693801	ENSG00000151702	11	ENSG00000151702	128619103	rs611307	11	128669820	T	C	0.242063	-0.0638779	0.00852114	6.56e-14	-0.283677	0.034588	2.37e-16	0.225178	0.0406951	3.14e-08	0.0828765	8	4e-08
cg15509024	11	FLI1	128693961	ENSG00000151702	11	ENSG00000151702	128619103	rs611307	11	128669820	T	C	0.242063	-0.0638779	0.00852114	6.56e-14	-0.491498	0.0337154	3.89e-48	0.129966	0.019495	2.62e-11	0.0303371	8	4.58e-11
cg13019868	11	FLI1	128694101	ENSG00000151702	11	ENSG00000151702	128619103	rs531106	11	128670308	C	T	0.525794	-0.0675524	0.00799323	2.88e-17	-0.371719	0.0319312	2.54e-31	0.18173	0.0265725	7.97e-12	0.493395	10	1.86e-11
cg16777618	11	FLI1	128694184	ENSG00000151702	11	ENSG00000151702	128619103	rs531106	11	128670308	C	T	0.525794	-0.0675524	0.00799323	2.88e-17	-0.406547	0.0319021	3.38e-37	0.166161	0.0235919	1.88e-12	0.461741	10	8.77e-12
cg09813060	11	FLI1	128694245	ENSG00000151702	11	ENSG00000151702	128619103	rs531106	11	128670308	C	T	0.525794	-0.0675524	0.00799323	2.88e-17	-0.457934	0.0317376	3.41e-47	0.147516	0.0202287	3.05e-13	0.349929	10	4.26e-12
cg20933297	11	FLI1	128694388	ENSG00000151702	11	ENSG00000151702	128619103	rs531106	11	128670308	C	T	0.525794	-0.0675524	0.00799323	2.88e-17	-0.388439	0.0319888	6.25e-34	0.173907	0.025071	4.02e-12	0.321371	10	1.12e-11
cg09971562	11	FLI1	128694679	ENSG00000151702	11	ENSG00000151702	128619103	rs630797	11	128679211	C	G	0.41369	-0.065161	0.00802396	4.63e-16	-0.401253	0.0321635	1.02e-35	0.162394	0.0238607	1e-11	0.240533	10	2.01e-11
cg03898448	11	FLI1	128694915	ENSG00000151702	11	ENSG00000151702	128619103	rs630797	11	128679211	C	G	0.41369	-0.065161	0.00802396	4.63e-16	-0.315709	0.0324142	2.04e-22	0.206396	0.033091	4.45e-10	0.411965	10	6.93e-10

## Sheet: Supplementary Table 5
Supplementary Table 5	The posistive DNA methylation probes information
Illumina	Inc.
[Heading]
Descriptor File Name	BS0010894-AQP_content.bpm
Assay Format	Infinium 2
Date Manufactured	6/11/2008
Loci Count	485553
[Assay]
IlmnID	Name	AddressA_ID	AlleleA_ProbeSeq	AddressB_ID	AlleleB_ProbeSeq	Infinium_Design_Type	Next_Base	Color_Channel	Forward_Sequence	Genome_Build	CHR	MAPINFO	SourceSeq	Chromosome_36	Coordinate_36	Strand	Probe_SNPs	Probe_SNPs_10	Random_Loci	Methyl27_Loci	UCSC_RefGene_Name	UCSC_RefGene_Accession	UCSC_RefGene_Group	UCSC_CpG_Islands_Name	Relation_to_UCSC_CpG_Island	Phantom	DMR	Enhancer	HMM_Island	Regulatory_Feature_Name	Regulatory_Feature_Group	DHS
cg13019868	cg13019868	68673497	CAAAATAAATATTTACCATTACAAAAAACAAACCRATCCCTATTACRAAC			II			TCCACTTGAACCAAAATAAATATTTGCCATTACAAAGAACAAGCCGGTCCCTGTTGCGGG[CG]GGGGCGTCCTCGGCCCTCTCTGGCCCCCTCGGCCCAGGAGCTACGCGAGCTCGGATTGTG	37	11	128694101	AAAATAAATATTTGCCATTACAAAGAACAAGCCGGTCCCTGTTGCGGGCG	11	128199311	R								chr11:128694084-128694688	Island				11:128199295-128199479
cg16777618	cg16777618	52682433	CCAAAAACTACACAAACTCAAATTATATTTCCCCAACAAAAACAAAAACA	58669349	CCAAAAACTACGCGAACTCGAATTATATTTCCCCGACGAAAACAAAAACG	I	C	Grn	GGCCCCCTCGGCCCAGGAGCTACGCGAGCTCGGATTGTGTTTCCCCGGCGAGGACAGGGA[CG]CGCGCGGGCGGGGAGCAGGGGCCCGGTGGCTCCGACGCCGGAGGCTTGCGGCCCAGGGCC	37	11	128694184	CCAGGAGCTACGCGAGCTCGGATTGTGTTTCCCCGGCGAGGACAGGGACG	11	128199394	R								chr11:128694084-128694688	Island				11:128199295-128199479
cg09813060	cg09813060	58736485	CCAAAAAAAATACAATCCCAAACTCCAAACAAACTTCAAACCTACAACCA	56702345	CCAAAAAAAATACAATCCCAAACTCCGAACAAACTTCAAACCTACAACCG	I	A	Red	GCGCGCGGGCGGGGAGCAGGGGCCCGGTGGCTCCGACGCCGGAGGCTTGCGGCCCAGGGC[CG]GCTGCAGGCTTGAAGCCTGCTCGGAGCTTGGGATTGTATTTTCTTTGGCTTTCTGGCGCG	37	11	128694245	CCAAAGAAAATACAATCCCAAGCTCCGAGCAGGCTTCAAGCCTGCAGCCG	11	128199455	F								chr11:128694084-128694688	Island				11:128199295-128199479
cg20933297	cg20933297	51645435	TATTTTTATTTTCAAACTACCRACCAAACTAAATACCRTCCATTCACCCC			II			TCCCTCTGTTTTATTTTTATTTTCAAGCTGCCGGCCAGGCTGGATGCCGTCCATTCACCC[CG]CTGCCTTGGAGCGCTGCGCGCAGACAGCCGGAGCCGGCTCGGGCTCAGCCCTGGGGGTGG	37	11	128694388	CGGGGTGAATGGACGGCATCCAGCCTGGCCGGCAGCTTGAAAATAAAAAT	11	128199598	R								chr11:128694084-128694688	Island				11:128199569-128200126
cg09971562	cg09971562	66789425	AAACCRAAAAATACAAAAAACAACTCRAAAACAACCRAATAAAAATAACC			II			GAGGGCGTTGGGGGCCGGGGGATACAGGGGACAGCTCGGGAGCAGCCGGGTGGGGGTGGC[CG]AGGGCGCGGGGAGCAGCTTGGGGGTTGGGGGCAGCCTTGGGCGAGGGAATGTTGGGGGAC	37	11	128694679	CGGCCACCCCCACCCGGCTGCTCCCGAGCTGTCCCCTGTATCCCCCGGCC	11	128199889	R								chr11:128694084-128694688	Island				11:128199569-128200126
cg03898448	cg03898448	69771492	CRAATTACCATCATCTTTTCAAAAAAACCAAATTATTACTACCRAATCAC			II			GCCTGGCTGGGGCGACAGGAATCCATCTTGGCAGTGGGTGCCTCCGCGGTCCAGGGATCT[CG]TGACCCGGCAGTAACAATTTGGTTTTCCTGAAAAGATGATGGTAATTCGGTGTAAGACCT	37	11	128694915	CGTGACCCGGCAGTAACAATTTGGTTTTCCTGAAAAGATGATGGTAATTC	11	128200125	F								chr11:128694084-128694688	S_Shore				11:128199569-128200126

## Sheet: Supplementary Table 6.
Supplementary Table 6	The downstream genes targeted by FLI1, The ligand vs receptor pairs genes
FLI1 target genes	L-R pair genes	L-R pair genes∩FLI1 target genes
A2M	TGFB1	GDF11
ABCA1	TGFB2	INHBB
ABCG1	TGFB3	WNT2B
ABLIM3	BMP2	PDGFB
ACER3	BMP4	PGF
ACKR1	GDF5	CCL14
ACKR3	GDF6	IL6
ACSL5	GDF7	IL33
ACVR2A	BMP15	CSF3
ACVRL1	BMP5	TNFSF13B
ADAMTS9	BMP6	SPP1
ADAMTSL4	BMP7	ANGPTL2
ADCY4	BMP8A	ANGPT2
ADGRF5	BMP8B	ADM
ADGRG1	BMP10	GRN
ADGRL4	GDF2	LGALS9
ADM	GDF9	COL4A2
ADRB2	GDF10	FN1
AFF1	GDF11	LAMA4
AKAP12	GDF15	LAMB1
AKNA	MSTN	VWF
AKT3	AMH	HSPG2
ALOX5	GDNF	CD34
ANGPT2	NRTN	PTPRC
ANGPTL2	ARTN	CDH5
AP1S2	PSPN	SELE
APOL1	NODAL	EFNB1
APOLD1	GDF1	ESAM
AQP1	GDF3	ICAM1
ARHGAP23	INHBA	ICAM2
ARHGAP31	INHBB	ITGB2
ARPC1B	INHBC	JAM2
ARRB1	INHBE	HLA-DQA1
ASAP1	Activin AB	HLA-DMA
ASRGL1	Inhibin A	HLA-DQA2
ATOH8	Inhibin B	HLA-DRA
ATP10D	WNT1	HLA-DRB1
B3GNT5	WNT10A	HLA-DRB5
BCL6B	WNT10B	LRRC4
BCOR	WNT16	DLL1
BDKRB2	WNT2	PECAM1
BIN3	WNT2B	PTPRM
BMPR2	WNT3	ACVR2A
BTNL9	WNT3A	FZD4
BUD13	WNT4	MCAM
C1orf115	WNT6	FLT1
C1orf54	WNT7A	KDR
C1QA	WNT7B	ACKR1
C1QB	WNT8A	ACKR3
C1QC	WNT8B	CD4
C2CD2	WNT9A	TNFRSF1B
C2CD4B	WNT9B	TLR4
C3AR1	WNT5A	BDKRB2
C5AR1	WNT5B	C3AR1
CABLES1	WNT11	C5AR1
CACHD1	EGF	EDNRB
CALCRL	TGFA	SSTR2
CAMK1D	AREG	F2RL3
CAMSAP2	BTC	PLXND1
CARD6	HBEGF	CALCRL
CARD8	EREG	CD36
CCDC18	NRG1	CD74
CCDC69	NRG2	SELP
CCDC88A	NRG3	CD40
CCL14	NRG4	MRC1
CCRL2	FGF1	NOTCH1
CD14	FGF2	NOTCH4
CD200	FGF4	PODXL
CD302	FGF5	PLXNA2
CD34	FGF6
CD36	FGF7
CD4	FGF3
CD40	FGF10
CD53	FGF22
CD74	FGF8
CD84	FGF17
CD93	FGF18
CDC42EP3	FGF9
CDC42EP4	FGF20
CDH13	FGF16
CDH5	FGF19
CDK17	FGF21
CDKN1A	FGF23
CERK	PDGFA
CHD7	PDGFB
CHST11	PDGFC
CHST3	PDGFD
CLDN5	VEGFA
CLEC14A	VEGFB
CLSTN3	VEGFC
CMTM8	VEGFD
CNKSR3	PGF
CNRIP1	IGF1
CNST	IGF2
COL15A1	IGFL3
COL4A2	INS
COL5A2	APLN
CPED1	DHH
CPM	IHH
CSF3	SHH
CYBB	CCL5
CYP1A1	CCL3
CYTH1	CCL3L1
DHRS3	CCL3L3
DLC1	CCL8
DLEU2	CCL7
DLL1	CCL13
DOC2B	CCL14
DOCK4	CCL15
DOCK9	CCL16
DUSP6	CCL23
EBF1	CCL2
ECE1	CCL27
ECSCR	CCL11
EDNRB	CCL24
EFNB1	CCL26
EGFL7	CCL28
EHBP1L1	CCL17
EHD4	CCL22
ELF2	CCL4
ELF4	CCL20
ELMO1	CCL19
EMCN	CCL21
EMILIN2	CCL1
EMP1	CCL25
ENG	CCL18
ENPP2	CXCL1
EPAS1	CXCL2
EPB41L3	CXCL3
ERG	CXCL5
ESAM	CXCL6
ESM1	CXCL8
ETS1	CXCL9
EVI2B	CXCL10
F2RL3	CXCL11
FABP4	CXCL13
FABP5	PPBP
FAM135A	PF4V1
FAM184A	PF4
FAM198B	CXCL12
FAM49A	CXCL16
FCGR2A	MIF
FCHSD2	CX3CL1
FHL1	XCL1
FILIP1	XCL2
FLI1	IL2
FLT1	IL4
FMNL1	IL7
FMNL2	IL9
FMNL3	IL15
FN1	IL21
FNIP2	TSLP
FOXO1	IL3
FPR3	IL5
FRMD3	CSF2
FRMD4A	IL13
FRY	IL6
FURIN	IL11
FXYD6	IL12AB
FYN	IL23 complex
FZD4	IL27 complex
GADD45G	IL31
GATA2	CNTF
GATA2-AS1	CLCF1
GDF11	CTF1
GFOD1	LIF
GIMAP1	OSM
GIMAP4	IL10
GIMAP7	IL19
GIT1	IL20
GJA1	IL24
GJC1	IL22
GLIS2	IL26
GMFG	IL1A
GNA13	IL1B
GNAI2	IL36RN
GNB4	IL36A
GNG11	IL36B
GPR183	IL36G
GPR4	IL1F10
GPSM1	IL37
GPSM3	IL18
GRASP	IL33
GRK5	IL17A
GRN	IL17F
HAS1	IL17AF
HCLS1	IL17B
HDAC9	IL17C
HEG1	IL25
HEY1	IL34
HHEX	CSF1
HLA-DMA	IL16
HLA-DQA1	EPO
HLA-DQA2	GH1
HLA-DRA	PRL
HLA-DRB1	THPO
HLA-DRB5	CSF3
HLX	IFNB1
HMOX1	IFNW1
HOXB6	IFNK
HOXD1	IFNE
HOXD8	IFNA1
HRH1	IFNA2
HS3ST1	IFNA4
HSD17B11	IFNA5
HSPG2	IFNA6
IBA57	IFNA7
ICAM1	IFNA8
ICAM2	IFNA10
ID3	IFNA13
IFT46	IFNA14
IGSF6	IFNA16
IKZF1	IFNA17
IL33	IFNA21
IL4I1	IFNG
IL6	TNF
INHBB	LTA
ITGA1	LTa1b2
ITGA5	TNFSF14
ITGB2	FASLG
ITM2A	TNFSF15
ITPKB	TNFSF10
ITPR1	EDA
ITPRIP	NGF
JAM2	KLK3
JDP2	TNFSF11
KALRN	TNFSF12
KATNAL1	CD70
KBTBD2	TNFSF8
KCTD12	TNFSF9
KDR	TNFSF4
KIAA1211L	TNFSF18
KLF7	TNFSF13
KLHL15	TNFSF13B
KLHL5	CD40LG
KSR1	SPP1
L3MBTL3	ADIPOQ
LAIR1	RETN
LAMA4	NAMPT
LAMB1	ANGPTL1
LAPTM5	ANGPTL2
LAT	ANGPTL7
LAYN	ANGPTL4
LCP2	ANGPTL3
LDB2	ANGPT1
LGALS9	ANGPT2
LIFR	MDK
LIMD2	PTN
LIMS2	POSTN
LINC01235	AGT
LMO2	GRP
LOXL2	NMB
LRCH1	KNG1
LRG1	C3
LRRC32	C4A
LRRC4	C5
LRRC8C	CCK
LST1	EDN1
LUZP1	EDN2
LY96	EDN3
LYZ	GAL
MAP3K11	GALP
MCAM	GHRL
MCF2L	KISS1
MCTP1	POMC
MECOM	NMU
MEF2A	NMS
MEF2C	NPFF
MGAT1	NPY
MGAT4A	PPY
MLKL	PYY
MMP9	NPB
MN1	NPW
MNDA	NTS
MPDZ	PDYN
MRC1	PENK
MS4A4A	HCRT
MS4A7	OXT
MSR1	SST
MSX1	CORT
MYCT1	TAC1
MYO5A	TAC4
NAV1	TAC3
NCF1	UTS2
NDRG1	AVP
NDUFA4L2	PRLH
NOSTRIN	PRSS3
NOTCH1	CTSG
NOTCH4	F2
NR4A2	PLG
NRN1	GZMA
NRP1	PRSS2
NRP2	PRSS1
NUAK1	PMCH
NXN	PROK1
OLFM1	PROK2
OSBPL1A	ADCYAP1
PAG1	VIP
PALMD	NPPA
PARVB	NPPB
PCAT19	NPPC
PCDH1	KITLG
PCDH17	GCG
PCSK5	GIP
PDE2A	FSHB
PDE4A	CGA
PDGFB	LHB
PECAM1	TSHB
PELI1	BDNF
PELI2	FLT3LG
PGF	HGF
PHACTR1	NTF3
PHACTR2	NTF4
PICALM	SEMA3A
PIK3C2B	SEMA3B
PIK3R3	SEMA3C
PITPNC1	SEMA3D
PKIG	SEMA3F
PLA2G15	SEMA3G
PLCG2	SEMA3E
PLEKHG1	ADM
PLEKHO1	ANXA1
PLEKHO2	APELA
PLPP1	CALCA
PLVAP	CALCB
PLXDC2	CRH
PLXNA2	ENHO
PLXND1	GAS6
PODXL	GHRH
PPARG	GNRH1
PPFIBP1	GRN
PRDM1	GUCA2A
PRKCH	GUCA2B
PTGER2	IAPP
PTGER4	INSL3
PTK2B	INSL5
PTPN7	LEP
PTPRB	LGALS9
PTPRC	NPS
PTPRE	NPVF
PTPRM	OSTN
RAI14	PROS1
RAMP2	PSAP
RAMP3	PTH
RAPGEF2	PTH2
RAPGEF4	PTHLH
RAPGEF5	QRFP
RAPH1	RARRES2
RASD2	RLN1
RASGEF1B	RLN3
RASGRP3	SAA1
RASSF4	SCGB3A2
RBMS3	SCT
RBP4	SLURP1
RCSD1	SLURP2
RELL1	BTLA
RFTN1	TRH
RGCC	UCN
RGS1	UCN2
RGS3	UCN3
RGS5	UTS2B
RHOJ	BAG6
RHOU	COL1A1
RIMKLB	COL1A2
RIN2	COL2A1
RND1	COL4A1
RNF19B	COL4A2
RPGR	COL4A3
S1PR1	COL4A4
SAMD9L	COL4A5
SCARB1	COL4A6
SEC14L1	COL6A1
SEL1L3	COL6A2
SELE	COL6A3
SELP	COL6A5
SERPINE1	COL6A6
SGK1	COL9A1
SH2B3	COL9A2
SH3KBP1	COL9A3
SH3TC1	FN1
SHE	LAMA1
SIK2	LAMA2
SIRPA	LAMA3
SKAP2	LAMA4
SKIL	LAMA5
SLC12A6	LAMB1
SLC16A3	LAMB2
SLC16A7	LAMB3
SLC38A10	LAMC1
SLC41A1	LAMC2
SLC6A6	LAMC3
SLCO2B1	CHAD
SLCO4A1	RELN
SLF1	THBS1
SLFN11	THBS2
SMAD7	THBS3
SNAI1	THBS4
SNX11	COMP
SNX29	VTN
SOX13	TNC
SOX17	TNR
SOX18	TNN
SPI1	TNXB
SPP1	Npnt complex 1
SPRED2	Npnt complex 2
SPRY1	DSPP
SPRY4	VWF
SRGAP2	IBSP
SRGAP2B	DMP1
SRGAP2C	AGRN
SRGN	HSPG2
SRPX2	ADGRE5
SSBP3	ALCAM
SSH1	APP
SSTR2	CADM1
ST3GAL2	CADM3
ST3GAL6	CD22
ST6GAL1	CD226
STC1	FCER2
SYNE1	CD34
SYNPO	ENTPD1
TBC1D1	PTPRC
TCF4	CD46
TFEB	CD48
TFPI2	CD6
THBD	CD80
TIE1	CD86
TIFA	CD96
TIMP3	CD99
TINAGL1	CDH15
TLE3	CDH4
TLL1	CDH2
TLR4	CDH1
TMBIM1	CDH5
TMEM173	CD1D
TMEM204	CD209
TMEM255B	CD8A
TMTC1	CEACAM1
TNFRSF1B	SELE
TNFSF13B	CLDN11
TNS1	CLEC2D
TPST2	CLEC2A
TRIB2	CLEC2B
TSHZ1	CD69
TSHZ2	CLEC2L
TSPAN12	CLEC1B
TSPAN14	NFASC
TSPAN7	CNTN2
TTBK2	CNTN1
TXNIP	CSPG4
UACA	DSC1
UBE2O	DSC2
UBXN8	DSG1
UNC5B	DSG2
UPP1	EPGN
USF2	EFNA1
VAMP5	EFNA2
VCAN	EFNA3
VOPP1	EFNA4
VWF	EFNA5
WIPF1	EFNB1
WNT2B	EFNB2
XAF1	EFNB3
ZEB1	ESAM
ZNF275	GP1BA
ZNF521	ICAM1
ZNF668	ICAM2
ZNF697	ICAM5
	ICOSLG
	ITGB2
	JAM2
	JAM3
	F11R
	L1CAM
	LCK
	MADCAM1
	MAG
	HLA-A
	HLA-B
	HLA-C
	HLA-E
	HLA-F
	HLA-G
	ULBP1
	RAET1E
	RAET1G
	RAET1F
	HLA-DPA1
	HLA-DPB1
	HLA-DQA1
	HLA-DMA
	HLA-DMB
	HLA-DQA2
	HLA-DOA
	HLA-DOB
	HLA-DQB1
	HLA-DRA
	HLA-DRB1
	HLA-DRB3
	HLA-DRB4
	HLA-DRB5
	MPZ
	MPZL1
	NCAM1
	NCAM2
	NECTIN1
	NECTIN3
	NECTIN2
	NEGR1
	LRRC4C
	LRRC4
	LRRC4B
	DLK1
	DLL1
	DLL3
	DLL4
	JAG1
	JAG2
	NRXN1
	NRXN2
	NRXN3
	OCLN
	CD274
	PDCD1LG2
	PECAM1
	PTPRM
	PVR
	SELL
	SELPLG
	SEMA4A
	SEMA4D
	SEMA4C
	SEMA4G
	SEMA5A
	SEMA5B
	SEMA6D
	SEMA6A
	SEMA6B
	SEMA7A
	SIGLEC1
	THY1
	TIGIT
	ITGA4_ITGB1
	ITGA9_ITGB1
	ITGA4_ITGB7
	VSIR
	TGFbR1_R2
	ACVR1B_TGFbR2
	ACVR1C_TGFbR2
	ACVR1_TGFbR
	BMPR1A_ACVR2A
	BMPR1A_ACVR2B
	BMPR1A_BMPR2
	BMPR1B_ACVR2A
	BMPR1B_ACVR2B
	BMPR1B_BMPR2
	ACVR1_ACVR2A
	ACVR1_ACVR2B
	ACVR1_BMPR2
	ACVRL1_BMPR2
	ACVRL1_ACVR2A
	ACVR1B_BMPR2
	ACVR1B_ACVR2A
	TGFBR1_ACVR2A
	TGFBR1_ACVR2B
	ACVR1B_ACVR2B
	TGFBR2
	AMHR2_ACVR1
	AMHR2_BMPR1A
	GFRA1_RET
	GFRA2_RET
	GFRA3_RET
	GFRA4_RET
	ACVR1B_ACVR2A_CFC1
	ACVR1C_ACVR2A_CFC1
	ACVR1B_ACVR2B_CFC1
	ACVR1C_ACVR2B_CFC1
	ACVR1C_ACVR2A
	ACVR1C_ACVR2B
	ACVR2A
	ACVR2B
	FZD1_LRP5
	FZD10_LRP5
	FZD2_LRP5
	FZD3_LRP5
	FZD4_LRP5
	FZD5_LRP5
	FZD6_LRP5
	FZD7_LRP5
	FZD8_LRP5
	FZD9_LRP5
	FZD1_LRP6
	FZD10_LRP6
	FZD2_LRP6
	FZD3_LRP6
	FZD4_LRP6
	FZD5_LRP6
	FZD6_LRP6
	FZD7_LRP6
	FZD8_LRP6
	FZD9_LRP6
	FZD1
	FZD10
	FZD2
	FZD3
	FZD4
	FZD5
	FZD6
	FZD7
	FZD8
	FZD9
	MCAM
	EGFR
	EGFR_ERBB2
	ERBB4
	ERBB2_ERBB4
	ERBB3
	ERBB2_ERBB3
	ITGAV_ITGB3
	FGFR1
	FGFR2
	FGFR3
	FGFR4
	PDGFRA
	PDGFRB
	FLT1
	KDR
	FLT4
	FLT1_KDR
	FLT4_KDR
	IGF1R
	IGF2R
	ITGA6_ITGB4
	IGFLR1
	INSR
	APLNR
	PTCH1_SMO
	PTCH2_SMO
	CCR1
	CCR2
	CCR3
	CCR4
	CCR5
	CCR6
	CCR7
	ACKR4
	CCR8
	CCR9
	CCR10
	ACKR1
	ACKR2
	CXCR1
	CXCR2
	CXCR3
	CXCR4
	ACKR3
	CXCR5
	CXCR6
	CD74_CXCR4
	CD74_CD44
	CD74_CXCR2
	CX3CR1
	XCR1
	IL2RA_IL2RB_IL2RG
	IL2RB_IL2RG
	IL4R_IL2RG
	IL7R_IL2RG
	IL9R_IL2RG
	IL15RA_IL2RB
	IL21R_IL2RG
	IL7R_CRLF2
	IL3RA_CSF2RB
	IL5RA_CSF2RB
	CSF2RA_CSF2RB
	IL4R
	IL4R_IL13RA1
	IL4R_IL13RA2
	IL13RA1
	IL13RA2
	IL6R_IL6ST
	IL11R complex
	IL12RB1_IL12RB2
	IL23R_IL12RB1
	IL27RA_IL6ST
	IL31RA_OSMR
	CNTFR_LIFR
	LIFR_IL6ST
	OSMR_IL6ST
	IL10RA_IL10RB
	IL20RA_IL20RB
	IL22RA1_IL20RB
	IL22RA1_IL10RB
	IL20RA_IL10RB
	IL1R1_IL1RAP
	IL1R2
	IL1RL2_IL1RAP
	IL18R1_IL18RAP
	IL1RL1_IL1RAP
	IL17RA_IL17RC
	IL17RB
	IL17RA_IL17RE
	IL17RA_IL17RB
	CSF1R
	CD4
	EPOR
	GHR
	PRLR
	MPL
	CSF3R
	IFNAR1_IFNAR2
	IFNGR1_IFNGR2
	TNFRSF1A
	TNFRSF1B
	TNFRSF14
	LTBR
	FAS
	TNFRSF25
	TNFRSF10A
	EDAR
	EDA2R
	NGFR
	TNFRSF11A
	TNFRSF11B
	TNFRSF12A
	CD27
	TNFRSF8
	TNFRSF9
	TNFRSF4
	TNFRSF18
	TNFRSF17
	TNFRSF13B
	TNFRSF13C
	ITGA2B_ITGB3
	ITGA5_ITGB1
	ITGAM_ITGB2
	CD44
	ITGAV_ITGB1
	ITGAV_ITGB5
	ITGAV_ITGB6
	ITGA8_ITGB1
	ADIPOR1
	ADIPOR2
	TLR4
	CAP1
	ITGA1_ITGB1
	LILRB3
	CDH11
	SDC1
	SDC2
	SDC3
	SDC4
	TEK
	PTPRZ1
	ITGA6_ITGB1
	LRP1
	NCL
	ALK
	AGTR1
	GRPR
	NMBR
	BDKRB1
	BDKRB2
	C3AR1
	CR2
	ITGAX_ITGB2
	C5AR1
	CCKAR
	CCKBR
	EDNRA
	EDNRB
	GALR1
	GALR2
	GALR3
	GHSR
	KISS1R
	MC1R
	MC2R
	MC3R
	MC4R
	MC5R
	NMUR1
	NMUR2
	NPFFR1
	NPFFR2
	NPY1R
	NPY2R
	NPY4R
	NPY5R
	NPY6R
	GPR83
	NPBWR1
	NTSR1
	NTSR2
	OPRD1
	OPRK1
	OPRL1
	OPRM1
	HCRTR1
	HCRTR2
	OXTR
	SSTR1
	SSTR2
	SSTR3
	SSTR4
	SSTR5
	TACR1
	TACR2
	TACR3
	UTS2R
	AVPR2
	AVPR1A
	AVPR1B
	PRLHR
	F2R
	F2RL1
	F2RL2
	F2RL3
	PARD3
	MCHR1
	PROKR2
	PROKR1
	ADCYAP1R1
	VIPR1
	VIPR2
	NPR1
	NPR2
	KIT
	GIPR
	FSHR
	LHCGR
	TSHR
	NTRK2
	NTRK1
	FLT3
	MET
	NTRK3
	NRP1_PLXNA1
	NRP1_PLXNA2
	NRP1_PLXNA3
	NRP1_PLXNA4
	NRP2_PLXNA1
	NRP2_PLXNA2
	NRP2_PLXNA3
	NRP2_PLXNA4
	NRP1_NRP2
	PLXND1
	CALCR
	CALCRL
	MAS1
	FPR2
	FPR1
	CRHR1
	CRHR2
	GPR19
	AXL
	MERTK
	TYRO3
	GCGR
	GLP1R
	GLP2R
	GHRHR
	GNRHR
	SORT1
	GUCY2C
	RXFP2
	RXFP1
	RXFP4
	RXFP3
	LEPR
	NPSR1
	NPR3
	GPR37L1
	GPR37
	PTH1R
	PTH2R
	QRFPR
	GPR1
	CMKLR1
	MARCO
	SCTR
	CHRNB1
	CHRNB2
	CHRNB3
	CHRNB4
	CHRNA1
	CHRNA2
	CHRNA3
	CHRNA4
	CHRNA5
	CHRNA6
	CHRNA9
	CHRNA10
	CHRND
	CHRNE
	CHRNG
	CHRNA7
	TRHR
	NCR3
	HAVCR2
	ITGA2_ITGB1
	ITGA3_ITGB1
	ITGA7_ITGB1
	ITGA10_ITGB1
	ITGA11_ITGB1
	ITGAV_ITGB8
	SV2A
	SV2B
	SV2C
	CD36
	GP complex
	GP6
	CD47
	DAG1
	CD55
	FPR2_LXA4
	CD74
	SELP
	ADORA1
	ADORA2A
	ADORA2B
	TMIGD3
	CD40
	MRC1
	CD244
	CD28
	CTLA4
	PILRA
	CD99L2
	ITGAE_ITGB7
	KLRG1
	CEACAM5
	KLRB1
	CNTN1_CNTNAP1
	CNTN2_CNTNAP2
	NRCAM
	DSC3
	EPHA1
	EPHA2
	EPHA3
	EPHA4
	EPHA5
	EPHA7
	EPHA8
	EPHB2
	EPHB1
	EPHB3
	EPHB4
	EPHB6
	ITGAL_ITGB2
	ITGAL
	SPN
	ICOS
	CD8 receptor
	CD8B
	CD8B2
	KIR2DL1
	KIR2DL2
	KIR2DL3
	KIR2DS1
	KIR2DS4
	LILRB1
	LILRB2
	KIR3DL1
	KIR3DL2
	KIR3DL3
	KLRC1
	KLRC2
	KLRK1
	KIR3DS1
	CD94:NKG2A
	CD94:NKG2C
	CD94:NKG2E
	NECTIN4
	NTNG1
	NTNG2
	PTPRF
	KLRK1_HCST
	NOTCH1
	NOTCH2
	NOTCH3
	NOTCH4
	NLGN1
	NLGN2
	NLGN3
	PDCD1
	GLG1
	PODXL
	GLYCAM1
	PLXNB1
	PLXNB2
	PLXNB3
	CD72
	PLXNA1
	PLXNA3
	PLXNA1_KDR
	PLXNA1_TREM2
	PLXNA2
	PLXNA4
	ITGB1_ITGA1
	PLXNC1
	VCAM1
	IGSF11

## Sheet: Supplementary Table 7.
Supplementary Table 7	The expression correlation between Fli1 and biomarkers of immune cells
Immune cell	Biomarker	cor	p-value
B cell	CD19	0.558574	1.39e-91
	CD79A	0.556109	0
CD8+ T cell	CD8A	0.664632	0
	CD8B	0.590658	8.65e-105
CD4+ T cell	CD4	0.741882	0
M1 macrophage	NOS2	0.217874	2.5e-13
	IRF5	0.318784	0
	PTGS2	0.454216	0
M2 macrophage	CD163	0.543091	0
	VSIG4	0.496412	0
	MS4A4A	0.66405	0
Neutrophil	CEACAM8	0.0810099	0.00708007
	ITGAM	0.495714	0
	CCR7	0.633209	0
Dendritic cell	HLA-DPB1	0.682951	0
	HLA-DQB1	0.538459	0
	HLA-DRA	0.687288	0
	HLA-DPA1	0.680768	0
	CD1C	0.667823	1.72e-143
	NRP1	0.611649	0
	ITGAX	0.617241	0

## Sheet: Supplementary Table 8.
Supplementary Table 8	Fli1 and its 103 potential upstream miRNAs
#please cite:
#Zhou KR, Liu S, Cai L, et al. ENCORI: The Encyclopedia of RNA Interactomes.
#2.Li JH, et al.starBase v2.0: decoding miRNA-ceRNA, miRNA-ncRNA and protein-RNA interaction networks from large-scale CLIP-Seq data , Nucleic Acids Res. 2014 Jan;42:D92-7.
miRNAid	miRNAname	geneID	geneName	geneType	chromosome	narrowStart	narrowEnd	broadStart	broadEnd	strand	clipExpNum	degraExpNum	RBP	PITA	RNA22	miRmap	microT	miRanda	PicTar	TargetScan	pancancerNum
MIMAT0000076	hsa-miR-21-5p	ENSG00000151702	FLI1	protein_coding	chr11	128682243	128682248	128682243	128682248	+	2	0	AGO2	1	0	0	0	0	0	0	3
MIMAT0000091	hsa-miR-33a-5p	ENSG00000151702	FLI1	protein_coding	chr11	128681541	128681546	128681527	128681547	+	1	0	AGO2	1	0	0	0	1	0	0	18
MIMAT0000099	hsa-miR-101-3p	ENSG00000151702	FLI1	protein_coding	chr11	128681723	128681728	128681723	128681729	+	1	0	AGO2	1	0	0	0	0	0	1	0
MIMAT0000226	hsa-miR-196a-5p	ENSG00000151702	FLI1	protein_coding	chr11	128681068	128681073	128681046	128681074	+	1	0	AGO1-4	1	0	1	1	0	0	0	8
MIMAT0000265	hsa-miR-204-5p	ENSG00000151702	FLI1	protein_coding	chr11	128680971	128680976	128680971	128680976	+	1	0	AGO1-4	1	0	0	0	0	0	0	4
MIMAT0000266	hsa-miR-205-5p	ENSG00000151702	FLI1	protein_coding	chr11	128680969	128680974	128680969	128680974	+	2	0	AGO1-4	1	0	0	0	0	0	0	11
MIMAT0000268	hsa-miR-211-5p	ENSG00000151702	FLI1	protein_coding	chr11	128680971	128680976	128680971	128680976	+	1	0	AGO1-4	1	0	0	0	0	0	0	3
MIMAT0000273	hsa-miR-216a-5p	ENSG00000151702	FLI1	protein_coding	chr11	128681282	128681304	128681282	128681304	+	1	0	AGO2	0	0	0	0	1	0	0	0
MIMAT0000281	hsa-miR-224-5p	ENSG00000151702	FLI1	protein_coding	chr11	128682218	128682223	128682204	128682224	+	2	0	AGO2	1	0	0	0	1	0	0	8
MIMAT0000416	hsa-miR-1-3p	ENSG00000151702	FLI1	protein_coding	chr11	128681554	128681560	128681540	128681561	+	1	0	AGO2	1	0	1	0	1	0	1	2
MIMAT0000427	hsa-miR-133a-3p	ENSG00000151702	FLI1	protein_coding	chr11	128680414	128680442	128680414	128680442	+	2	0	AGO1-4	0	0	0	1	0	0	0	2
MIMAT0000427	hsa-miR-133a-3p	ENSG00000151702	FLI1	protein_coding	chr11	128680546	128680574	128680546	128680574	+	2	0	AGO1-4	0	0	0	1	0	0	0	2
MIMAT0000432	hsa-miR-141-3p	ENSG00000151702	FLI1	protein_coding	chr11	128682238	128682243	128682238	128682244	+	2	0	AGO2	1	0	0	0	0	0	1	18
MIMAT0000436	hsa-miR-144-3p	ENSG00000151702	FLI1	protein_coding	chr11	128681723	128681728	128681723	128681729	+	1	0	AGO2	1	0	0	0	0	0	1	5
MIMAT0000437	hsa-miR-145-5p	ENSG00000151702	FLI1	protein_coding	chr11	128680932	128680937	128680932	128680937	+	2	0	AGO1-4	1	0	1	0	0	0	0	1
MIMAT0000437	hsa-miR-145-5p	ENSG00000151702	FLI1	protein_coding	chr11	128680983	128680989	128680968	128680990	+	3	0	AGO1-4	1	0	1	0	1	1	1	1
MIMAT0000437	hsa-miR-145-5p	ENSG00000151702	FLI1	protein_coding	chr11	128681160	128681165	128681160	128681166	+	1	0	AGO1-4	1	0	1	0	0	1	0	1
MIMAT0000437	hsa-miR-145-5p	ENSG00000151702	FLI1	protein_coding	chr11	128681368	128681374	128681350	128681375	+	1	0	AGO2	1	0	1	0	1	1	1	1
MIMAT0000437	hsa-miR-145-5p	ENSG00000151702	FLI1	protein_coding	chr11	128681393	128681415	128681393	128681415	+	1	0	AGO2	0	0	0	0	1	0	0	1
MIMAT0000456	hsa-miR-186-5p	ENSG00000151702	FLI1	protein_coding	chr11	128680992	128680997	128680992	128680997	+	2	0	AGO1-4	1	0	1	0	0	0	0	6
MIMAT0000456	hsa-miR-186-5p	ENSG00000151702	FLI1	protein_coding	chr11	128681024	128681029	128681009	128681030	+	1	0	AGO1-4	1	0	1	0	1	0	0	6
MIMAT0000459	hsa-miR-193a-3p	ENSG00000151702	FLI1	protein_coding	chr11	128681099	128681105	128681078	128681114	+	1	0	AGO1-4	1	0	1	2	1	0	1	7
MIMAT0000459	hsa-miR-193a-3p	ENSG00000151702	FLI1	protein_coding	chr11	128681108	128681113	128681108	128681113	+	1	0	AGO1-4	1	0	1	0	0	0	0	7
MIMAT0000459	hsa-miR-193a-3p	ENSG00000151702	FLI1	protein_coding	chr11	128681388	128681394	128681367	128681395	+	1	0	AGO2	1	0	1	1	1	0	0	7
MIMAT0000462	hsa-miR-206	ENSG00000151702	FLI1	protein_coding	chr11	128681554	128681560	128681540	128681561	+	1	0	AGO2	1	0	1	0	1	0	1	3
MIMAT0000682	hsa-miR-200a-3p	ENSG00000151702	FLI1	protein_coding	chr11	128682238	128682243	128682238	128682244	+	2	0	AGO2	1	0	0	0	0	0	1	18
MIMAT0000686	hsa-miR-34c-5p	ENSG00000151702	FLI1	protein_coding	chr11	128628078	128628100	128628078	128628100	+	4	0	AGO1-4	0	1	0	0	0	0	0	2
MIMAT0000728	hsa-miR-375	ENSG00000151702	FLI1	protein_coding	chr11	128681074	128681079	128681074	128681079	+	1	0	AGO1-4	1	0	0	0	0	0	0	14
MIMAT0000733	hsa-miR-379-5p	ENSG00000151702	FLI1	protein_coding	chr11	128681067	128681072	128681045	128681073	+	1	0	AGO1-4	1	0	1	1	0	0	0	3
MIMAT0000736	hsa-miR-381-3p	ENSG00000151702	FLI1	protein_coding	chr11	128681013	128681020	128681013	128681020	+	1	0	AGO1-4	1	0	0	0	0	0	0	3
MIMAT0000737	hsa-miR-382-5p	ENSG00000151702	FLI1	protein_coding	chr11	128681718	128681723	128681718	128681724	+	1	0	AGO2	1	0	0	0	0	0	1	2
MIMAT0000751	hsa-miR-330-3p	ENSG00000151702	FLI1	protein_coding	chr11	128680938	128680944	128680938	128680944	+	2	0	AGO1-4	1	0	1	0	0	0	0	3
MIMAT0000752	hsa-miR-328-3p	ENSG00000151702	FLI1	protein_coding	chr11	128681098	128681103	128681098	128681103	+	1	0	AGO1-4	1	0	1	0	0	0	0	9
MIMAT0000752	hsa-miR-328-3p	ENSG00000151702	FLI1	protein_coding	chr11	128681698	128681704	128681683	128681705	+	1	0	AGO2	1	0	1	0	1	0	0	9
MIMAT0000753	hsa-miR-342-3p	ENSG00000151702	FLI1	protein_coding	chr11	128681139	128681144	128681139	128681144	+	1	0	AGO1-4	1	0	0	0	0	0	0	0
MIMAT0000755	hsa-miR-323a-3p	ENSG00000151702	FLI1	protein_coding	chr11	128681044	128681049	128681044	128681049	+	1	0	AGO1-4	1	0	0	0	0	0	0	3
MIMAT0000761	hsa-miR-324-5p	ENSG00000151702	FLI1	protein_coding	chr11	128680935	128680940	128680935	128680940	+	2	0	AGO1-4	1	0	0	0	0	0	0	13
MIMAT0000770	hsa-miR-133b	ENSG00000151702	FLI1	protein_coding	chr11	128680414	128680442	128680414	128680442	+	2	0	AGO1-4	0	0	0	1	0	0	0	2
MIMAT0000770	hsa-miR-133b	ENSG00000151702	FLI1	protein_coding	chr11	128680546	128680574	128680546	128680574	+	2	0	AGO1-4	0	0	0	1	0	0	0	2
MIMAT0001080	hsa-miR-196b-5p	ENSG00000151702	FLI1	protein_coding	chr11	128681068	128681073	128681046	128681074	+	1	0	AGO1-4	1	0	1	1	0	0	0	9
MIMAT0001541	hsa-miR-449a	ENSG00000151702	FLI1	protein_coding	chr11	128628079	128628100	128628079	128628100	+	4	0	AGO1-4	0	1	0	0	0	0	0	8
MIMAT0001639	hsa-miR-409-3p	ENSG00000151702	FLI1	protein_coding	chr11	128681033	128681038	128681033	128681038	+	1	0	AGO1-4	1	0	1	0	0	0	0	3
MIMAT0001639	hsa-miR-409-3p	ENSG00000151702	FLI1	protein_coding	chr11	128681374	128681379	128681374	128681379	+	1	0	AGO2	1	0	1	0	0	0	0	3
MIMAT0002176	hsa-miR-485-3p	ENSG00000151702	FLI1	protein_coding	chr11	128681255	128681260	128681255	128681260	+	1	0	AGO2	1	0	0	0	0	0	0	3
MIMAT0002807	hsa-miR-491-5p	ENSG00000151702	FLI1	protein_coding	chr11	128628109	128628130	128628109	128628130	+	2	0	AGO1-4	0	1	0	0	0	0	0	5
MIMAT0002817	hsa-miR-495-3p	ENSG00000151702	FLI1	protein_coding	chr11	128681020	128681025	128681020	128681025	+	1	0	AGO1-4	1	0	0	0	0	0	0	3
MIMAT0002819	hsa-miR-193b-3p	ENSG00000151702	FLI1	protein_coding	chr11	128681099	128681105	128681078	128681114	+	1	0	AGO1-4	1	0	1	2	1	0	1	12
MIMAT0002819	hsa-miR-193b-3p	ENSG00000151702	FLI1	protein_coding	chr11	128681108	128681113	128681108	128681113	+	1	0	AGO1-4	1	0	1	0	0	0	0	12
MIMAT0002819	hsa-miR-193b-3p	ENSG00000151702	FLI1	protein_coding	chr11	128681388	128681394	128681367	128681395	+	1	0	AGO2	1	0	1	1	1	0	0	12
MIMAT0002824	hsa-miR-498	ENSG00000151702	FLI1	protein_coding	chr11	128680967	128680972	128680967	128680972	+	2	0	AGO1-4	1	0	0	0	0	0	0	1
MIMAT0002849	hsa-miR-524-5p	ENSG00000151702	FLI1	protein_coding	chr11	128681012	128681019	128680992	128681020	+	2	0	AGO1-4	1	0	0	1	0	0	0	1
MIMAT0002855	hsa-miR-520d-5p	ENSG00000151702	FLI1	protein_coding	chr11	128681012	128681019	128680992	128681020	+	2	0	AGO1-4	1	0	0	1	0	0	0	1
MIMAT0002876	hsa-miR-505-3p	ENSG00000151702	FLI1	protein_coding	chr11	128682215	128682221	128682201	128682222	+	2	0	AGO2	1	0	1	0	1	0	0	8
MIMAT0002881	hsa-miR-509-3p	ENSG00000151702	FLI1	protein_coding	chr11	128681705	128681711	128681705	128681711	+	1	0	AGO2	1	0	0	0	0	0	0	11
MIMAT0003244	hsa-miR-579-3p	ENSG00000151702	FLI1	protein_coding	chr11	128681602	128681607	128681602	128681607	+	1	0	AGO2	1	0	0	0	0	0	0	2
MIMAT0003245	hsa-miR-580-3p	ENSG00000151702	FLI1	protein_coding	chr11	128681118	128681124	128681097	128681125	+	1	0	AGO1-4	1	0	1	1	0	0	0	2
MIMAT0003247	hsa-miR-582-5p	ENSG00000151702	FLI1	protein_coding	chr11	128681724	128681729	128681724	128681729	+	1	0	AGO2	1	0	0	0	0	0	0	11
MIMAT0003258	hsa-miR-590-5p	ENSG00000151702	FLI1	protein_coding	chr11	128682243	128682248	128682243	128682248	+	2	0	AGO2	1	0	0	0	0	0	0	15
MIMAT0003281	hsa-miR-613	ENSG00000151702	FLI1	protein_coding	chr11	128681554	128681560	128681543	128681561	+	1	0	AGO2	1	0	1	0	1	0	1	0
MIMAT0003296	hsa-miR-627-5p	ENSG00000151702	FLI1	protein_coding	chr11	128680945	128680950	128680923	128680951	+	2	0	AGO1-4	1	0	1	1	0	0	0	7
MIMAT0003301	hsa-miR-33b-5p	ENSG00000151702	FLI1	protein_coding	chr11	128681541	128681546	128681528	128681547	+	1	0	AGO2	1	0	0	0	1	0	0	19
MIMAT0003327	hsa-miR-449b-5p	ENSG00000151702	FLI1	protein_coding	chr11	128628079	128628100	128628079	128628100	+	4	0	AGO1-4	0	1	0	0	0	0	0	8
MIMAT0003328	hsa-miR-653-5p	ENSG00000151702	FLI1	protein_coding	chr11	128680948	128680953	128680948	128680953	+	2	0	AGO1-4	1	0	0	0	0	0	0	1
MIMAT0003339	hsa-miR-421	ENSG00000151702	FLI1	protein_coding	chr11	128682215	128682220	128682202	128682221	+	2	0	AGO2	1	0	0	0	1	0	0	6
MIMAT0003880	hsa-miR-671-5p	ENSG00000151702	FLI1	protein_coding	chr11	128681061	128681066	128681061	128681066	+	1	0	AGO1-4	1	0	1	0	0	0	0	11
MIMAT0003948	hsa-miR-770-5p	ENSG00000151702	FLI1	protein_coding	chr11	128680766	128680794	128680766	128680794	+	4	0	AGO1-4,AGO2	0	0	0	1	0	0	0	2
MIMAT0003948	hsa-miR-770-5p	ENSG00000151702	FLI1	protein_coding	chr11	128680931	128680936	128680909	128680937	+	2	0	AGO1-4	1	0	1	1	0	0	0	2
MIMAT0003948	hsa-miR-770-5p	ENSG00000151702	FLI1	protein_coding	chr11	128681159	128681164	128681137	128681165	+	1	0	AGO1-4	1	0	1	1	0	1	0	2
MIMAT0004687	hsa-miR-371a-5p	ENSG00000151702	FLI1	protein_coding	chr11	128681282	128681301	128681273	128681301	+	1	0	AGO2	0	0	0	1	1	0	0	1
MIMAT0004797	hsa-miR-582-3p	ENSG00000151702	FLI1	protein_coding	chr11	128681109	128681114	128681109	128681114	+	1	0	AGO1-4	1	0	1	0	0	0	0	11
MIMAT0004814	hsa-miR-654-3p	ENSG00000151702	FLI1	protein_coding	chr11	128682182	128682187	128682182	128682187	+	3	0	AGO2	1	0	0	0	0	0	0	1
MIMAT0004903	hsa-miR-300	ENSG00000151702	FLI1	protein_coding	chr11	128681013	128681020	128681013	128681020	+	1	0	AGO1-4	1	0	0	0	0	0	0	0
MIMAT0004909	hsa-miR-450b-5p	ENSG00000151702	FLI1	protein_coding	chr11	128681543	128681548	128681543	128681548	+	1	0	AGO2	1	0	0	0	0	0	0	2
MIMAT0004921	hsa-miR-889-3p	ENSG00000151702	FLI1	protein_coding	chr11	128681149	128681154	128681127	128681155	+	1	0	AGO1-4	1	0	0	1	0	0	0	3
MIMAT0004921	hsa-miR-889-3p	ENSG00000151702	FLI1	protein_coding	chr11	128682232	128682237	128682210	128682238	+	3	0	AGO2	1	0	0	1	0	0	0	3
MIMAT0004949	hsa-miR-877-5p	ENSG00000151702	FLI1	protein_coding	chr11	128681064	128681070	128681043	128681071	+	1	0	AGO1-4	1	0	1	1	0	1	0	10
MIMAT0004953	hsa-miR-873-5p	ENSG00000151702	FLI1	protein_coding	chr11	128681557	128681562	128681557	128681562	+	1	0	AGO2	1	0	1	0	0	0	0	4
MIMAT0004954	hsa-miR-543	ENSG00000151702	FLI1	protein_coding	chr11	128681045	128681050	128681045	128681050	+	1	0	AGO1-4	1	0	0	0	0	0	0	3
MIMAT0004987	hsa-miR-944	ENSG00000151702	FLI1	protein_coding	chr11	128681087	128681093	128681066	128681094	+	1	0	AGO1-4	1	0	1	1	0	0	0	5
MIMAT0004987	hsa-miR-944	ENSG00000151702	FLI1	protein_coding	chr11	128682198	128682203	128682176	128682204	+	3	0	AGO2	1	0	1	1	0	0	0	5
MIMAT0005788	hsa-miR-513b-5p	ENSG00000151702	FLI1	protein_coding	chr11	128681137	128681143	128681137	128681143	+	1	0	AGO1-4	1	0	0	0	0	0	0	6
MIMAT0005877	hsa-miR-1286	ENSG00000151702	FLI1	protein_coding	chr11	128680920	128680925	128680920	128680925	+	2	0	AGO1-4	1	0	0	0	0	0	0	3
MIMAT0006790	hsa-miR-675-3p	ENSG00000151702	FLI1	protein_coding	chr11	128681551	128681556	128681551	128681556	+	1	0	AGO2	0	0	1	0	0	0	0	5
MIMAT0007888	hsa-miR-1913	ENSG00000151702	FLI1	protein_coding	chr11	128628102	128628124	128628102	128628124	+	2	0	AGO1-4	0	1	0	0	0	0	0	0
MIMAT0013517	hsa-miR-2682-5p	ENSG00000151702	FLI1	protein_coding	chr11	128628080	128628101	128628080	128628101	+	3	0	AGO1-4	0	1	0	0	0	0	0	2
MIMAT0015018	hsa-miR-3146	ENSG00000151702	FLI1	protein_coding	chr11	128681130	128681136	128681130	128681136	+	1	0	AGO1-4	0	0	1	0	0	0	0	0
MIMAT0018199	hsa-miR-3924	ENSG00000151702	FLI1	protein_coding	chr11	128681527	128681555	128681527	128681555	+	1	0	AGO2	0	0	0	1	0	0	0	0
MIMAT0018204	hsa-miR-676-3p	ENSG00000151702	FLI1	protein_coding	chr11	128680953	128680958	128680953	128680958	+	2	0	AGO1-4	0	0	1	0	0	0	0	3
MIMAT0019214	hsa-miR-3173-5p	ENSG00000151702	FLI1	protein_coding	chr11	128681697	128681702	128681697	128681702	+	1	0	AGO2	0	0	1	0	0	0	0	5
MIMAT0019818	hsa-miR-4712-5p	ENSG00000151702	FLI1	protein_coding	chr11	128680766	128680794	128680766	128680794	+	4	0	AGO1-4,AGO2	0	0	0	1	0	0	0	1
MIMAT0019818	hsa-miR-4712-5p	ENSG00000151702	FLI1	protein_coding	chr11	128680909	128680937	128680909	128680937	+	2	0	AGO1-4	0	0	0	1	0	0	0	1
MIMAT0019818	hsa-miR-4712-5p	ENSG00000151702	FLI1	protein_coding	chr11	128681159	128681165	128681137	128681165	+	1	0	AGO1-4	0	0	0	1	0	1	0	1
MIMAT0019828	hsa-miR-3529-5p	ENSG00000151702	FLI1	protein_coding	chr11	128681067	128681072	128681045	128681073	+	1	0	AGO1-4	0	0	1	1	0	0	0	3
MIMAT0019924	hsa-miR-4770	ENSG00000151702	FLI1	protein_coding	chr11	128628063	128628079	128628063	128628079	+	4	0	AGO1-4	0	1	0	0	0	0	0	1
MIMAT0021020	hsa-miR-5000-3p	ENSG00000151702	FLI1	protein_coding	chr11	128628093	128628113	128628093	128628113	+	3	0	AGO1-4	0	1	0	0	0	0	0	1
MIMAT0021127	hsa-miR-5195-3p	ENSG00000151702	FLI1	protein_coding	chr11	128680932	128680937	128680910	128680938	+	2	0	AGO1-4	0	0	1	1	0	0	0	0
MIMAT0021127	hsa-miR-5195-3p	ENSG00000151702	FLI1	protein_coding	chr11	128680983	128680989	128680962	128680990	+	3	0	AGO1-4	0	0	1	1	0	1	1	0
MIMAT0021127	hsa-miR-5195-3p	ENSG00000151702	FLI1	protein_coding	chr11	128681160	128681165	128681138	128681166	+	1	0	AGO1-4	0	0	1	1	0	1	0	0
MIMAT0021127	hsa-miR-5195-3p	ENSG00000151702	FLI1	protein_coding	chr11	128681368	128681374	128681347	128681375	+	1	0	AGO2	0	0	1	1	0	1	1	0
MIMAT0021127	hsa-miR-5195-3p	ENSG00000151702	FLI1	protein_coding	chr11	128681387	128681415	128681387	128681415	+	1	0	AGO2	0	0	0	1	0	0	0	0
MIMAT0022276	hsa-miR-5581-3p	ENSG00000151702	FLI1	protein_coding	chr11	128681269	128681274	128681269	128681274	+	1	0	AGO2	0	0	1	0	0	0	0	5
MIMAT0022706	hsa-miR-561-5p	ENSG00000151702	FLI1	protein_coding	chr11	128680944	128680972	128680944	128680972	+	2	0	AGO1-4	0	0	0	1	0	0	0	12
MIMAT0022717	hsa-miR-873-3p	ENSG00000151702	FLI1	protein_coding	chr11	128681123	128681129	128681102	128681130	+	1	0	AGO1-4	0	0	1	1	0	0	0	4

## Sheet: Supplementary Table 9.
Supplementary Table 9	The expression correlation between Fli1 and upstream miRNAs
Gene	miRNA	cor	logFC	p-value
FLI1	hsa-miR-141-3p	-0.422562	3.04462	8.72e-50
FLI1	hsa-miR-200a-3p	-0.328158	2.52665	1.19e-43
FLI1	hsa-miR-33b-5p	-0.274323	1.60645	1.58e-28
FLI1	hsa-miR-193b-3p	-0.27	0.119412	0.20833
FLI1	hsa-miR-33a-5p	-0.26	1.41528	8.17e-21
FLI1	hsa-miR-324-5p	-0.24	0.427462	0.000383111

[truncated: 3 more sheets: Supplementary Table 10., Supplementary Table 11., Supplementary Table 12]
